# Supplementary material for: Construction of a Covalent Crosslinked Membrane Exhibiting Superhydrophilicity and Underwater Superoleophobicity for the Efficient Separation of High-Viscosity Oil–Water Emulsion Under Gravity
Source: Molecules. 2025 Apr 19;30(8):1840. doi: 10.3390/molecules30081840 (PMC12029613; doi:10.3390/molecules30081840)
Supplement: Supplementary file 1 [file molecules-30-01840-s001.zip]

Archive with 1 entries (1 files):
- molecules-3584709-supplementary.pdf
